# Supplementary material for: ­­Effect of multimodal cues from a predatory fish on refuge use and foraging on an amphidromous shrimp
Source: PeerJ. 2021 Mar 12;9:e11011. doi: 10.7717/peerj.11011 (PMC7958891; doi:10.7717/peerj.11011)
Supplement: Supplemental Information 1 — KVM = kairomones + visual + mechanosensory cues; KAV = kairomones + alarm + visual cues; KA= kairomones + alarm cues; KV = kairomones + visual cues; K = kairomone cues; VP = visual cues from fish that ate shrimp; VF = visual cues from fish that ate flakes; C = Control (no fish cues). [file peerj-09-11011-s001.xlsx]

## Sheet: Sheet1
Treatments	Treatments	LinPred	S.E.	Mean	S.E.
KVM	KVM	-0.41	0.14	0.4	0.03	A
VP	KAV	-1.49	0.16	0.18	0.02		B
KA	KA	-1.3	0.15	0.21	0.02		B	C
VF	KV	-1.5	0.16	0.18	0.02		B
K	K	-1.37	0.15	0.2	0.02		B	C
KAV	VP	-1.09	0.14	0.25	0.03			C
KV	VF	-1.34	0.15	0.21	0.02		B	C
C	C	-2.05	0.18	0.11	0.02				D
