# Supplementary material for: ­­Effect of multimodal cues from a predatory fish on refuge use and foraging on an amphidromous shrimp
Source: PeerJ. 2021 Mar 12;9:e11011. doi: 10.7717/peerj.11011 (PMC7958891; doi:10.7717/peerj.11011)
Supplement: Supplemental Information 3 — KVM = kairomones + visual + mechanosensory cues; KAV = kairomones + alarm + visual cues; KA= kairomones + alarm cues; KV = kairomones + visual cues; K = kairomone cues; VP = visual cues from fish that ate shrimp; VF = visual cues from fish that ate flakes; C = Control (no fish cues) [file peerj-09-11011-s003.xlsx]

## Sheet: Sheet1
Treatments	Observation Times	LinPred	S.E.	Mean	S.E.
KVM	Nighttime of Day 1	0.11	0.25	0.53	0.06	A
KVM	Sunrise of Day 2	-0.01	0.25	0.5	0.06	A
KVM	Sunset of Day 2	-0.6	0.28	0.35	0.07	A	B
VP	Sunrise of Day 2	-0.73	0.25	0.32	0.05		B	C
VP	Nighttime of Day 1	-0.85	0.25	0.3	0.05		B	C	D
KAV	One hour after sunset of Day 1	-0.85	0.25	0.3	0.05		B	C	D
KAV	Nighttime of Day 1	-0.91	0.25	0.29	0.05		B	C	D	E
KV	One hour after sunset of Day 1	-0.91	0.25	0.29	0.05		B	C	D	E
KA	One hour after sunset of Day 1	-0.97	0.26	0.27	0.05		B	C	D	E	F
KA	Sunrise of Day 2	-1.04	0.26	0.26	0.05		B	C	D	E	F	G
K	Sunrise of Day 2	-1.1	0.26	0.25	0.05		B	C	D	E	F	G
KVM	One hour after sunset of Day 1	-1.13	0.28	0.24	0.05		B	C	D	E	F	G	H
KV	Nighttime of Day 1	-1.17	0.27	0.24	0.05		B	C	D	E	F	G	H
VF	Sunset of Day 2	-1.24	0.27	0.22	0.05		B	C	D	E	F	G	H	I
VP	Sunset of Day 2	-1.24	0.27	0.22	0.05		B	C	D	E	F	G	H	I
K	Nighttime of Day 1	-1.24	0.27	0.22	0.05		B	C	D	E	F	G	H	I
VF	Nighttime of Day 1	-1.32	0.28	0.21	0.05		B	C	D	E	F	G	H	I	J
VF	One hour after sunset of Day 1	-1.39	0.29	0.2	0.05			C	D	E	F	G	H	I	J
VF	Sunrise of Day 2	-1.39	0.29	0.2	0.05			C	D	E	F	G	H	I	J
K	Sunset of Day 2	-1.39	0.29	0.2	0.05			C	D	E	F	G	H	I	J
VP	One hour after sunset of Day 1	-1.52	0.3	0.18	0.04				D	E	F	G	H	I	J	K
KA	Sunset of Day 2	-1.56	0.3	0.17	0.04				D	E	F	G	H	I	J	K
KA	Nighttime of Day 1	-1.65	0.31	0.16	0.04					E	F	G	H	I	J	K
K	One hour after sunset of Day 1	-1.74	0.32	0.15	0.04						F	G	H	I	J	K
KAV	Sunrise of Day 2	-1.84	0.33	0.14	0.04							G	H	I	J	K
KV	Sunset of Day 2	-1.84	0.33	0.14	0.04							G	H	I	J	K
C	Nighttime of Day 1	-1.84	0.33	0.14	0.04							G	H	I	J	K
C	One hour after sunset of Day 1	-1.95	0.34	0.12	0.04								H	I	J	K
KV	Sunrise of Day 2	-2.07	0.36	0.11	0.04									I	J	K
C	Sunrise of Day 2	-2.21	0.38	0.1	0.03										J	K
C	Sunset of Day 2	-2.21	0.38	0.1	0.03										J	K
KAV	Sunset of Day 2	-2.35	0.4	0.09	0.03											K
