# Supplementary material for: ­­Effect of multimodal cues from a predatory fish on refuge use and foraging on an amphidromous shrimp
Source: PeerJ. 2021 Mar 12;9:e11011. doi: 10.7717/peerj.11011 (PMC7958891; doi:10.7717/peerj.11011)
Supplement: Supplemental Information 4 — KVM = kairomones + visual + mechanosensory cues; KAV = kairomones + alarm + visual cues; KA= kairomones + alarm cues; KV = kairomones + visual cues; K = kairomone cues; VP = visual cues from fish that ate shrimp; VF = visual cues from fish that ate flakes; C = Control (no fish cues) [file peerj-09-11011-s004.xlsx]

## Sheet: Sheet1
Treatments	LinPred	S.E.	Mean	S.E.
KVM	-1.78	0.19	0.14	0.02	A
KAV	-0.5	0.12	0.38	0.03		B
KA	-0.3	0.11	0.42	0.03		B	C
KV	-0.03	0.11	0.49	0.03			C	D
K	0.13	0.11	0.53	0.03				D	E
VP	0.15	0.12	0.54	0.03				D	E
VF	0.34	0.12	0.58	0.03					E
C	0.87	0.13	0.7	0.03						F
