# Supplementary material for: ­­Effect of multimodal cues from a predatory fish on refuge use and foraging on an amphidromous shrimp
Source: PeerJ. 2021 Mar 12;9:e11011. doi: 10.7717/peerj.11011 (PMC7958891; doi:10.7717/peerj.11011)
Supplement: Supplemental Information 5 [file peerj-09-11011-s005.xlsx]

## Sheet: Sheet1
Observation times	LinPred	S.E.	Mean	S.E.
One hour after sunset of Day 1	0.12	0.09	0.53	0.02	A
Nighttime of Day 1	0.16	0.1	0.54	0.02	A
Sunrise of Day 2	-0.35	0.09	0.41	0.02		B
Sunset of Day 2	-0.5	0.09	0.38	0.02		B
