# Supplementary material for: ­­Effect of multimodal cues from a predatory fish on refuge use and foraging on an amphidromous shrimp
Source: PeerJ. 2021 Mar 12;9:e11011. doi: 10.7717/peerj.11011 (PMC7958891; doi:10.7717/peerj.11011)
Supplement: Supplemental Information 6 — KVM = kairomones + visual + mechanosensory cues; KAV = kairomones + alarm + visual cues; KA = kairomones + alarm cues; KV = kairomones + visual cues; K = kairomone cues; VP = visual cues from fish that ate shrimp; VF = visual cues from fish that ate flakes; C = Control (no fish cues) [file peerj-09-11011-s006.xlsx]

## Sheet: Sheet1
Treatments	Observation Times	LinPred	S.E.	Mean	S.E.
C	Nighttime of Day 1	1.73	0.31	0.85	0.04	A
VP	One hour after sunset of Day 1	1.24	0.27	0.77	0.05	A	B
VF	Nighttime of Day 1	1.1	0.26	0.75	0.05	A	B	C
C	One hour after sunset of Day 1	0.97	0.25	0.72	0.05	A	B	C	D
VF	One hour after sunset of Day 1	0.91	0.25	0.71	0.05		B	C	D	E
VP	Nighttime of Day 1	0.62	0.23	0.65	0.05		B	C	D	E	F
K	Nighttime of Day 1	0.56	0.23	0.64	0.05		B	C	D	E	F
C	Sunrise of Day 2	0.51	0.23	0.62	0.05			C	D	E	F	G
KV	Nighttime of Day 1	0.35	0.23	0.59	0.06				D	E	F	G	H
K	One hour after sunset of Day 1	0.25	0.23	0.56	0.06					E	F	G	H	I
C	Sunset of Day 2	0.25	0.23	0.56	0.06					E	F	G	H	I
KV	One hour after sunset of Day 1	0.15	0.22	0.54	0.06						F	G	H	I	J
K	Sunrise of Day 2	0	0.22	0.5	0.06						F	G	H	I	J	K
KV	Sunrise of Day 2	0	0.22	0.5	0.06						F	G	H	I	J	K
VF	Sunrise of Day 2	-0.1	0.22	0.48	0.06							G	H	I	J	K	L
KA	Sunrise of Day 2	-0.2	0.22	0.45	0.06								H	I	J	K	L	M
KA	Nighttime of Day 1	-0.25	0.23	0.44	0.06								H	I	J	K	L	M
KAV	Nighttime of Day 1	-0.3	0.23	0.43	0.06									I	J	K	L	M
K	Sunset of Day 2	-0.3	0.23	0.43	0.06									I	J	K	L	M
KA	Sunset of Day 2	-0.3	0.23	0.43	0.06									I	J	K	L	M
KAV	Sunrise of Day 2	-0.35	0.23	0.41	0.06									I	J	K	L	M
KA	One hour after sunset of Day 1	-0.46	0.23	0.39	0.05										J	K	L	M
VP	Sunrise of Day 2	-0.51	0.23	0.38	0.05											K	L	M
KAV	One hour after sunset of Day 1	-0.56	0.23	0.36	0.05											K	L	M
VF	Sunset of Day 2	-0.56	0.23	0.36	0.05											K	L	M
KV	Sunset of Day 2	-0.62	0.23	0.35	0.05											K	L	M
VP	Sunset of Day 2	-0.73	0.24	0.33	0.05												L	M
KAV	Sunset of Day 2	-0.79	0.24	0.31	0.05													M	N
KVM	Sunset of Day 2	-0.92	0.3	0.29	0.06													M	N
KVM	One hour after sunset of Day 1	-1.53	0.31	0.18	0.04														N	O
KVM	Sunrise of Day 2	-2.13	0.4	0.11	0.04															O
KVM	Nighttime of Day 1	-2.53	0.46	0.07	0.03															O
