# Supplementary material for: ­­Effect of multimodal cues from a predatory fish on refuge use and foraging on an amphidromous shrimp
Source: PeerJ. 2021 Mar 12;9:e11011. doi: 10.7717/peerj.11011 (PMC7958891; doi:10.7717/peerj.11011)
Supplement: Supplemental Information 7 [file peerj-09-11011-s007.xlsx]

## Sheet: Raw data
Time	Replicate	Treatment	Shrimp total	Refuge	Outside	Still	Foraging
1	1	KVM	9	4	5	4	1
1	1	KAV	10	2	8	3	5
1	1	KA	10	4	6	4	2
1	1	KV	10	2	8	2	6
1	1	K	10	3	7	7	0
1	1	VP	10	0	10	2	8
1	1	VF	10	3	7	1	6
1	1	C	10	0	10	3	7
2	1	KVM	8	6	2	2	0
2	1	KAV	10	3	7	2	5
2	1	KA	10	1	9	1	8
2	1	KV	10	1	9	2	7
2	1	K	10	3	7	1	6
2	1	VP	10	2	8	2	6
2	1	VF	10	2	8	0	8
2	1	C	10	1	9	0	9
3	1	KVM	7	3	4	3	1
3	1	KAV	10	2	8	4	4
3	1	KA	10	5	5	3	2
3	1	KV	10	1	9	3	6
3	1	K	10	2	8	2	6
3	1	VP	10	3	7	2	5
3	1	VF	10	2	8	5	3
3	1	C	10	2	8	2	6
4	1	KVM	7	0	7	1	6
4	1	KAV	10	0	10	9	1
4	1	KA	10	2	8	6	2
4	1	KV	10	1	9	5	4
4	1	K	10	0	10	5	5
4	1	VP	10	1	9	6	3
4	1	VF	10	1	9	6	3
4	1	C	10	1	9	6	3
1	2	KVM	10	1	9	7	2
1	2	KAV	10	4	6	5	1
1	2	KA	10	2	8	2	6
1	2	KV	10	4	6	0	6
1	2	K	10	2	8	0	8
1	1	VP	10	2	8	0	8
1	2	VF	10	3	7	0	7
1	2	C	10	1	9	0	9
2	2	KVM	10	3	7	6	1
2	2	KAV	10	4	6	1	5
2	2	KA	10	2	8	5	3
2	2	KV	10	1	9	0	9
2	2	K	10	1	9	4	5
2	2	VP	10	5	5	0	5
2	2	VF	10	3	7	0	7
2	2	C	10	3	7	0	7
3	2	KVM	10	10	0	0	0
3	2	KAV	10	1	9	5	4
3	2	KA	10	4	6	0	6
3	2	KV	10	0	10	7	3
3	2	K	10	7	3	1	2
3	2	VP	10	3	7	3	4
3	2	VF	10	3	7	3	4
3	2	C	10	1	9	2	7
4	2	KVM	8	3	5	0	1
4	2	KAV	10	1	9	4	5
4	2	KA	10	3	7	3	4
4	2	KV	10	1	9	5	4
4	2	K	10	6	4	2	2
4	2	VP	10	2	8	6	2
4	2	VF	10	3	7	4	3
4	2	C	10	0	10	1	9
1	3	KVM	9	0	9	7	2
1	3	KAV	10	3	7	2	5
1	3	KA	10	2	8	6	2
1	3	KV	10	1	9	1	8
1	3	K	10	0	10	3	7
1	3	VP	10	2	8	0	8
1	3	VF	10	1	9	0	9
1	3	C	10	1	9	0	9
2	3	KVM	9	8	1	0	1
2	3	KAV	10	2	8	5	3
2	3	KA	10	0	10	5	5
2	3	KV	10	1	9	4	5
2	3	K	10	1	9	0	9
2	3	VP	10	4	6	0	6
2	3	VF	10	4	6	0	6
2	3	C	10	0	10	0	10
3	3	KVM	9	3	6	5	1
3	3	KAV	10	0	10	7	3
3	3	KA	10	0	10	5	5
3	3	KV	10	1	9	1	8
3	3	K	10	0	10	3	7
3	3	VP	10	3	7	1	6
3	3	VF	10	2	8	4	4
3	3	C	10	0	10	6	4
4	3	KVM	6	2	4	4	0
4	3	KAV	10	0	10	4	6
4	3	KA	10	0	10	7	3
4	3	KV	10	0	10	6	4
4	3	K	10	2	8	2	6
4	3	VP	10	4	6	3	3
4	3	VF	10	4	6	2	4
4	3	C	10	4	6	1	5
1	4	KVM	10	5	5	4	1
1	4	KAV	10	5	5	2	3
1	4	KA	10	5	5	1	4
1	4	KV	10	4	6	0	6
1	4	K	10	1	9	4	5
1	3	VP	10	3	7	0	7
1	4	VF	10	3	7	0	7
1	4	C	10	2	8	2	6
2	4	KVM	10	5	5	4	1
2	4	KAV	10	3	7	4	3
2	4	KA	10	2	8	7	1
2	4	KV	10	5	5	1	4
2	4	K	10	2	8	2	6
2	4	VP	10	3	7	0	7
2	4	VF	10	2	8	0	7
2	4	C	10	2	8	0	8
3	4	KVM	9	3	6	6	0
3	4	KAV	10	1	9	6	3
3	4	KA	10	3	7	3	4
3	4	KV	10	0	10	6	4
3	4	K	10	3	7	3	4
3	4	VP	10	3	7	2	5
3	4	VF	10	0	10	2	8
3	4	C	10	2	8	1	7
4	4	KVM	9	6	3	2	1
4	4	KAV	10	0	10	9	1
4	4	KA	10	2	8	3	5
4	4	KV	10	1	9	7	2
4	4	K	10	3	7	3	4
4	4	VP	10	2	8	6	2
4	4	VF	10	2	8	5	3
4	4	C	10	1	9	3	6
1	5	KVM	9	0	9	6	3
1	5	KAV	10	2	8	3	5
1	5	KA	10	3	7	3	4
1	5	KV	10	3	7	4	3
1	5	K	10	2	8	0	8
1	4	VP	10	2	8	0	8
1	5	VF	10	3	7	0	7
1	5	C	10	2	8	0	8
2	5	KVM	9	6	3	2	1
2	5	KAV	10	4	6	4	2
2	5	KA	10	1	9	4	5
2	5	KV	10	1	9	4	5
2	5	K	10	3	7	0	6
2	5	VP	10	4	6	0	6
2	5	VF	10	3	7	0	7
2	5	C	10	3	7	0	7
3	5	KVM	9	9	0	0	0
3	5	KAV	10	2	8	4	4
3	5	KA	10	4	6	2	4
3	5	KV	10	1	9	5	4
3	5	K	10	4	6	2	4
3	5	VP	10	5	5	2	3
3	5	VF	10	4	6	1	5
3	5	C	10	2	8	0	8
4	5	KVM	5	2	3	3	0
4	5	KAV	10	0	10	8	2
4	5	KA	10	1	9	3	6
4	5	KV	10	0	10	6	4
4	5	K	10	0	10	4	6
4	5	VP	10	1	9	3	6
4	5	VF	10	2	8	4	4
4	5	C	10	1	9	2	7
1	6	KVM	10	3	7	7	0
1	6	KAV	10	3	7	6	1
1	6	KA	10	2	8	3	5
1	6	KV	10	4	6	3	3
1	6	K	10	2	8	3	5
1	5	VP	10	1	9	0	9
1	6	VF	10	2	8	0	8
1	6	C	10	3	7	2	5
2	6	KVM	8	2	6	6	0
2	6	KAV	10	0	10	5	5
2	6	KA	10	0	10	4	6
2	6	KV	10	5	5	0	5
2	6	K	10	3	7	0	7
2	6	VP	10	3	7	0	7
2	6	VF	10	2	8	0	8
2	6	C	10	0	10	0	10
3	6	KVM	8	4	4	4	0
3	6	KAV	10	1	9	5	4
3	6	KA	10	1	9	3	6
3	6	KV	10	3	7	3	4
3	6	K	10	1	9	3	6
3	6	VP	10	3	7	6	1
3	6	VF	10	1	9	2	7
3	6	C	10	0	10	3	7
4	6	KVM	8	2	6	2	4
4	6	KAV	10	2	8	7	1
4	6	KA	10	1	9	4	5
4	6	KV	10	3	7	5	2
4	6	K	10	3	7	2	5
4	6	VP	10	3	7	4	3
4	6	VF	10	0	10	5	5
4	6	C	10	0	10	4	6
1	7	KVM	8	3	5	4	1
1	7	KAV	10	0	10	5	5
1	7	KA	10	2	8	4	4
1	7	KV	10	2	8	2	6
1	7	K	10	1	9	3	6
1	7	VP	10	3	7	0	7
1	7	VF	10	1	9	3	6
1	7	C	10	0	10	3	7
2	7	KVM	8	5	3	2	1
2	7	KAV	10	4	6	1	5
2	7	KA	10	5	5	3	2
2	7	KV	10	3	7	1	6
2	7	K	10	4	6	1	5
2	7	VP	10	1	9	0	9
2	7	VF	10	1	9	0	9
2	7	C	10	0	10	0	10
3	7	KVM	8	1	7	5	2
3	7	KAV	10	3	7	2	5
3	7	KA	10	1	9	4	5
3	7	KV	10	2	8	2	6
3	7	K	10	3	7	3	4
3	7	VP	10	3	7	1	6
3	7	VF	10	1	9	6	3
3	7	C	10	0	10	3	7
4	7	KVM	7	0	7	3	4
4	7	KAV	10	2	8	3	5
4	7	KA	10	5	5	2	3
4	7	KV	10	3	7	4	3
4	7	K	10	2	8	5	3
4	7	VP	10	2	8	4	4
4	7	VF	10	3	7	6	1
4	7	C	10	1	9	6	3
1	8	KVM	8	2	6	3	3
1	8	KAV	10	5	5	1	4
1	8	KA	10	2	8	4	4
1	8	KV	10	3	7	2	5
1	8	K	10	1	9	3	6
1	8	VP	10	1	9	2	7
1	8	VF	10	0	10	3	7
1	8	C	10	1	9	2	7
2	8	KVM	6	1	5	5	0
2	8	KAV	10	3	7	1	6
2	8	KA	10	2	8	3	5
2	8	KV	10	2	8	2	6
2	8	K	10	1	9	2	7
2	8	VP	10	2	8	2	6
2	8	VF	10	0	10	2	8
2	8	C	10	2	8	1	7
3	8	KVM	6	0	6	3	3
3	8	KAV	10	1	9	3	6
3	8	KA	10	3	7	3	4
3	8	KV	10	1	9	4	5
3	8	K	10	0	10	3	7
3	8	VP	10	3	7	7	0
3	8	VF	10	3	7	3	4
3	8	C	10	1	9	5	4
4	8	KVM	6	5	1	1	0
4	8	KAV	10	2	8	4	4
4	8	KA	10	0	10	4	6
4	8	KV	10	2	8	3	5
4	8	K	10	0	10	7	3
4	8	VP	10	3	7	4	3
4	8	VF	10	3	7	1	6
4	8	C	10	0	10	4	6

## Sheet: Worksheet_Metadata
Worksheet Metadata
File Information
Filename	Raw data_PeerJ.xlsx
Filesize
Date created	2021-01-23 21:28:25
Date last saved
Created by	MOT
Last saved by	María E. Ocasio Torres
Content Information
Total number of worksheets	1
Number of hidden worksheets	0
Number of errors	0
Number of formulas	0
Number of worksheets with headers/footers set	0
Number of different background colors	1
Number of hyperlinks	0
Number of links to other workbooks	0
Abstract:	This dataset set shows the factors (time, treatment), replicates, and results of our experiments on the effect of different predation cues on shrimp behavior.
	how how many shrimp were hiding inside refuge and how many shrip that were outside for each observational time. The data sets also shows how many shrimp were foraging outside and how many shrimp were inactive (stood still) outside for each observational time. The data reported was also converted to proportions because fish in the KVM (kairomones+visual+mechanosensory) treatment were able to feed …
Please insert a worksheet in the data file that contains metadata describing the variables within the data set.
Variables	Name	Type	Description
1	Time	Count	Times when the observations took place. 1=between 1800 and 1900 depending on the time of the year, 2=2300, 3=sunrise (betweenn 0600 and 0700), 4=sunset (between 1700 and 1800)
2	Replicate	Count	There were 8 replicates. This column shows to which replicate the data belongs to.
3	Treatment	General	There were 8 treatments. KVM (kairomones + visual + mechanosensory), KAV (kairomones + alarm + visual), KA (kairomones + alarm), KV (kairomones + visual), K (kairomones), VP (visual cues from fish that ate shrimp), VF (visual cues from fish that ate flakes), and C (control)
4	Shrimp total	Count	The number of live shrimp present in the tank.
5	Refuge	Count	The number of shrimp that were inside the PVC tubes (Refuge).
6	Outside	Count	The number of shrimp that were ouside the PVC tubes.
7	Still	Count	The number of shrimp outside the PVC tubes that were inactive (not moving). It is the opposite of Foraging.
8	Foraging	Count	The number of shrimp outside the PVC tubes that were foraging (actively searching for food or eating). It is the opposite of Still.
